# Supplementary material for: Evaluating large language models for diagnostic reasoning from unstructured clinical narratives in epilepsy
Source: Commun Med (Lond). 2026 May 22;6:303. doi: 10.1038/s43856-026-01653-z (PMC13197429; doi:10.1038/s43856-026-01653-z)
Supplement: Supplementary file 4 — Supplementary Data [file 43856_2026_1653_MOESM4_ESM.xlsx]

## Sheet: Figure2a_top
Figure 2a : Data for comparison of LLMs on correctness using mean F1 scores with 95% confidence intervals.
	F1 Scores (95% CI)
LLM	Zero-Shot	Few-Shot	CoT	FewShot-CoT	SC
GPT-3.5	38.17 (38.16, 38.18)	48.05 (47.83, 48.27)*	49.08 (48.85, 49.31)*	51.46 (51.22, 51.69)*	50.99 (50.75, 51.23)*
GPT-4.0	52.27 (52.04, 52.50)*	50.78 (50.54, 51.01)*	52.30 (52.07, 52.54)*	51.72 (51.49, 51.95)*	53.44 (53.21, 53.68)*
Mixtral-8x7B	51.66 (51.43, 51.90)*	45.41 (45.17, 45.65)*	52.76 (52.53, 53.00)*	52.64 (52.41, 52.87)*	50.45 (50.22, 50.68)*
Qwen-72B	39.21 (39.14, 39.29)	44.31 (44.07, 44.54)*	45.41 (45.22, 45.60)*	47.91 (47.70, 48.13)*	45.70 (45.51, 45.88)*
LlaMa2-70B	38.54 (38.47, 38.60)	39.78 (39.64, 39.91)	42.06 (41.85, 42.27)	39.92 (39.81, 40.04)	41.57 (41.37, 41.77)
LlaMa3-70B	39.84 (39.73, 39.95)*	50.06 (49.82, 50.29)*	49.21 (48.97, 49.45)*	48.03 (47.78, 48.27)*	48.65 (48.41, 48.89)*
OpenBioLLM-70B	38.56 (38.52, 38.61)	46.63 (46.38, 46.88)*	52.19 (51.96, 52.42)*	50.01 (49.78, 50.25)*	53.06 (52.82, 53.29)*
Med42-70B	45.10 (44.92, 45.28)*	31.09 (30.84, 31.35)*	46.70 (46.47, 46.93)*	45.05 (44.80, 45.30)*	47.63 (47.40, 47.87)*
Clinician 1	48.77 (48.53, 49.02)*
Clinician 2	46.75 (46.51, 46.99)*

## Sheet: Figure2a_bottom
Figure 2a: Data for comparison of LLMs on mean confidence score with 95% confidence intervals.
	Confidence Scores (95% CI)
LLM	Zero-Shot	Few-Shot	CoT	FewShot-CoT	SC
GPT-3.5	0.62 (0.621, 0.621)	0.75 (0.756, 0.758)	0.65 (0.652, 0.654)	0.81 (0.818, 0.820)	0.99 (0.991, 0.992)
GPT-4	0.44 (0.439, 0.442)	0.68 (0.679, 0.682)	0.46 (0.465, 0.467)	0.68 (0.685, 0.687)	0.99 (0.999, 0.999)
Mixtral-8x7B	0.50 (0.507, 0.509)	0.63 (0.633, 0.636)	0.45 (0.450, 0.452)	0.69 (0.693, 0.696)	0.77 (0.772, 0.775)
Qwen-72B	0.60 (0.602, 0.604)	0.79 (0.796, 0.798)	0.67 (0.673, 0.675)	0.87 (0.872, 0.874)	0.99 (0.997, 0.997)
LlaMa2-70B	0.51 (0.508, 0.512)	0.70 (0.702, 0.705)	0.46 (0.463, 0.465)	0.91 (0.912, 0.914)	0.99 (0.998, 0.998)
LlaMa3-70B	0.93 (0.932, 0.934)	0.63 (0.631, 0.633)	0.60 (0.601, 0.603)	0.80 (0.806, 0.807)	0.99 (0.998, 0.998)
OpenBioLLM-70B	0.56 (0.565, 0.565)	0.86 (0.864, 0.871)	0.72 (0.721, 0.731)	0.88 (0.885, 0.890)	0.98 (0.987, 0.989)
Med42-70B	0.70 (0.703, 0.710)	0.92 (0.924, 0.929)	0.75 (0.753, 0.762)	0.90 (0.903, 0.907)	0.98 (0.985, 0.988)

## Sheet: Figure2b
Figure 2b: Brier score values to estimate calibration of each model and prompt style.
Model	Zero-Shot	Few-Shot	CoT	FewShot-CoT	SC
GPT-3.5	0.046085	0.102645	0.077054	0.034923	0.048981
GPT-4.0	0.170253	0.08979	0.140619	0.077435	0.060211
Mixtral-8x7B	0.11925	0.07682	0.125987	0.074697	0.102299
Qwen-72B	0.085287	0.093954	0.078457	0.054161	0.031092
Llama2-70B	0.177185	0.252753	0.169653	0.07672	0.047842
Llama3-70B	0.060909	0.076755	0.068321	0.018193	0.047827
OpenBioLLM-70B	0.188301	0.042845	0.098407	0.018525	0.05859
Med42-70B	0.064384	0.012571	0.045567	0.016433	0.033986

## Sheet: Figure 3b
Figure 3b: Reasoning analysis data on correctness and completeness of models output.
Measure	GPT-4.0	Mixtral-8x7B
Correct	56.79	29.63
Somewhat Correct	38.27	43.21
Incorrect	4.94	27.16
Complete	65	34.57
Somewhat Complete	23.75	33.33
Incomplete	11.25	32.1

## Sheet: Figure 3c
Figure 3c: Breakdown of model performance in reading comprehension, knowledge recall, and reasoning accuracy
Model	Correct/Incorrect	Reading Comprehension	Recall of knowledge	Reasoning Step
GPT-4.0	Correct	100	97.53	98.77
GPT-4.0	Incorrect	-3.7	-17.28	-20.99
Mixtral-8x7B	Correct	100	93.83	80.25
Mixtral-8x7B	Incorrect	-6.17	-43.21	-38.27

## Sheet: Figure 3d
Figure 3d: Average citation accuracy across models
Measure	GPT-4.0	Mixtral-8x7B
Citation Accuracy	76.54	19.13
Kappa	0.73	0.74

## Sheet: Figure 4a
Figure 4a: Data for impact of symptom description length on model performance. Symptoms are binned into 6 bins based on word count. F1 scores are computed across prompt styles for the two best performing models (GPT-4 and Mixtral-8x7B).
LLM	Bin (Word Count)	#Cases			Prompt Strategy
			Zero-Shot	Few-Shot	CoT	FewShot-CoT	SC
GPT-4	1-2	257	61.19	55.65	61.57	59.77	62.45
	2-3	391	56.13	54.44	56.09	55.13	57.5
	3-4	246	50.7	46.04	51.87	47.91	49.12
	4-6	209	42.71	45.46	40.72	42.33	45.11
	6-10	113	34.23	40.23	32.2	39.86	36.26
	10-100	53	66.09	66.83	70.97	71.55	70.97
Mixtral-8x7B	1-2	257	60.02	48.22	61	59.7	57.28
	2-3	391	51.11	50.05	56.53	52.26	54.74
	3-4	246	48.06	40.67	48.54	48.64	46.52
	4-6	209	47.82	36.7	44.97	49.88	41.48
	6-10	113	41.15	40.79	42.33	41.23	44.75
	10-100	53	64.64	66.21	61.68	70.68	56.28

## Sheet: Figure 4b_1
Figure 4b: Influence of in-context impersonation on zero-shot performance. Data for reported as mean F1 scores (95% confidence intervals).
	F1 Scores (95% CI)
Model	AI Assistant	Medical Assistant	Neuroscientist	Epilepsy Expert
GPT-4	38.42 (38.39, 38.45)	38.25 (38.25, 38.25)	39.48 (39.39, 39.56)	52.10 (51.86, 52.33)
Mixtral-8x7B	47.13 (46.92, 47.35)	46.53 (46.32, 46.74)	48.99 (48.79, 49.18)	51.60 (51.37, 51.83)

## Sheet: Figure 4b_2
Figure 4b: Influence of in-context impersonation on zero-shot. Data for confidence scores computed as (1 - normalized Shannon entropy).
	Confidence Scores
Model	AI Assistant	Medical Assistant	Neuroscientist	Epilepsy Expert
GPT-4	0.33	0.31	0.32	0.42
Mixtral-8x7B	0.38	0.36	0.38	0.46

## Sheet: Figure 4c
Figure 4c: Multilingual performance analysis of GPT-4 and Mixtral-8x7B for in-language and cross-language tasks. Languages evaluated: English (En), French (Fr), Spanish (Sp) and Chinese (Ch). Notation: (X->Y) indicates input semiology in language X and model output in language Y.
	F1 Scores (95% CI)
Model	En->En	Fr->En	Sp->En	Ch->En	Fr->Fr	Sp->Sp	Ch->Ch
GPT-4.0	52.64	49.44	51.85	50.89	51.2	52.03	50.47
Mixtral-8x7B	53.06	52.11	50.57	49.26	47.92	48.43	38.86
